# Supplementary material for: Analysis of Correlation Effects of Double Mutations in Enzymes: A Revised Residual-Contact Network Clique Model
Source: Int J Mol Sci. 2024 Aug 22;25(16):9114. doi: 10.3390/ijms25169114 (PMC11354518; doi:10.3390/ijms25169114)
Supplement: Supplementary file 1 [file ijms-25-09114-s001.zip]

Archive with 8 entries (8 files):
- ST1.xlsx
- ST2.xlsx
- ST3.xlsx
- ST4.xlsx
- ST5.xlsx
- ST6.xlsx
- Supplement Figure.pdf
- Supplementary Document.pdf
