# Supplementary material for: Analysis of Correlation Effects of Double Mutations in Enzymes: A Revised Residual-Contact Network Clique Model
Source: Int J Mol Sci. 2024 Aug 22;25(16):9114. doi: 10.3390/ijms25169114 (PMC11354518; doi:10.3390/ijms25169114)
Supplement: Supplementary file 1 [file ijms-25-09114-s001.zip › ST1.xlsx]

## Sheet: Sheet1
Table S1 Staphylococcal nuclease mutation thermodynamic stability data
Index	Mutation	△△G1	△△G2	△△Gsum	△△Gexp	△△△G
1	L37A/G79S	-1.68	-2.66	-4.34	-1.83	2.51
2	L37A/N118D	-1.68	-2.4	-4.08	-1.72	2.36
3	G79S/N118D	-2.66	-2.4	-5.06	-2.79	2.27
4	G79D/N118D	-2.28	-2.4	-4.68	-2.58	2.1
5	L37A/L38A	/	/	-3.6	-1.8	1.8
6	L7A/L37A	-1.58	-1.68	-3.26	-1.65	1.61
7	L37A/E75V	-1.68	-2.31	-3.99	-2.47	1.52
8	L7A/G79S	-1.58	-2.66	-4.24	-2.77	1.47
9	P117L/N118D	0.2	-2.4	-2.2	-1	1.2
10	V23F/I72V	-2.3	-1.77	-4.07	-2.9	1.17
11	V66I/I72V	/	/	-2.2	-1.2	1
12	V66L/I72V	-0.1	-1.77	-1.5	-0.5	1
13	E75V/I72V	-2.31	-1.77	-4.08	-3.12	0.96
14	L7A/I72V	-1.58	-1.77	-3.35	-2.41	0.94
15	V23F/A69T	-2.3	-2.63	-4.93	-4	0.93
16	V23F/A90S	-2.3	-1.9	-4.2	-3.31	0.89
17	G79S/I72V	-2.66	-1.77	-4.43	-3.61	0.82
18	V23F/L37A	-2.3	-1.68	-3.98	-3.17	0.81
19	I72V/Y113A	-1.77	0.03	-1.74	-0.94	0.8
20	V66L/I92V	-0.1	-0.5	-0.7	0.1	0.8
21	E73A/V74A	/	/	-5.2	-4.4	0.8
22	V23F/I92V	-2.3	-0.5	-2.8	-2.01	0.79
23	E75V/I92V	-2.31	-0.5	-2.81	-2.05	0.76
24	E75V/Y113A	-2.31	0.03	-2.28	-1.55	0.73
25	T62G/G88V	-3.48	-0.9	-4.38	-3.66	0.72
26	V66I/I92V	/	/	-1.4	-0.7	0.7
27	L37A/I72V	/	/	-3.45	-2.78	0.67
28	E75V/A90S	-2.31	-1.9	-4.21	-3.6	0.61
29	G79S/I92V	-2.66	-0.5	-3.16	-2.55	0.61
30	V23I/L25V	/	/	-2	-1.4	0.6
31	V66L/V99L	/	/	-0.6	0	0.6
32	E75V/A69T	-2.31	-2.63	-4.94	-4.35	0.59
33	I72V/Y85A	-1.77	-0.41	-2.18	-1.6	0.58
34	V23F/T33S	-2.3	-1	-3.3	-2.72	0.58
35	I15V/I72V	-0.81	-1.77	-2.58	-2.01	0.57
36	L7A/I92V	-1.58	-0.5	-2.08	-1.54	0.54
37	V23F/I15V	-2.3	-0.81	-3.11	-2.59	0.52
38	E75V/P117L	-2.31	0.2	-2.11	-1.61	0.5
39	V66I/V99I	/	/	-1.2	-0.7	0.5
40	L37A/T33S	-1.68	-1	-2.68	-2.21	0.47
41	L7A/Y113A	-1.58	0.03	-1.55	-1.1	0.45
42	G79S/Y113A	-2.66	0.03	-2.63	-2.22	0.41
43	L37A/I92V	-1.68	-0.5	-2.18	-1.77	0.41
44	L25V/I72L	/	/	-2	-1.6	0.4
45	L7A/Y85A	-1.58	-0.41	-1.99	-1.6	0.39
46	G79S/P117L	-2.66	0.2	-2.46	-2.08	0.38
47	G79S/Y85A	-2.66	-0.41	-3.07	-2.69	0.38
48	V23F/Y113A	-2.3	0.03	-2.27	-1.89	0.38
49	G79S/I15V	-2.66	-0.81	-3.47	-3.1	0.37
50	L37A/I15V	-1.68	-0.81	-2.49	-2.17	0.32
51	L7A/I15V	-1.58	-0.81	-2.39	-2.08	0.31
52	V23L/L25I	/	/	-1.8	-1.5	0.3
53	L25V/V66L	/	/	-2.1	-1.8	0.3
54	E75V/G79S	-2.31	-2.66	-4.97	-4.67	0.3
55	V23I/I72V	/	/	-1.4	-1.1	0.3
56	E75V/I15V	-2.31	-0.81	-3.12	-2.83	0.29
57	L37A/A130G	-1.68	-1.11	-2.79	-2.53	0.26
58	L37A/A90S	-1.68	-1.9	-3.58	-3.32	0.26
59	L7A/E75V	-1.58	-2.31	-3.89	-3.64	0.25
60	L7A/A130G	-1.58	-1.11	-2.69	-2.46	0.23
61	L7A/V23F	-1.58	-2.3	-3.88	-3.65	0.23
62	E75V/Y85A	-2.31	-0.41	-2.72	-2.51	0.21
63	V23F/G79S	-2.3	-2.66	-4.96	-4.75	0.21
64	F61A/T62A	/	/	-4.8	-4.6	0.2
65	V23F/Y85A	-2.3	-0.41	-2.71	-2.51	0.2
66	V23L/I72V	/	/	-1.3	-1.1	0.2
67	V23I/L25I	/	/	-1.9	-1.7	0.2
68	L25I/I72L	/	/	-1.9	-1.7	0.2
69	I72V/V99I	/	/	-1.4	-1.2	0.2
70	L25I/V66L	/	/	-2.1	-1.9	0.2
71	L37A/Y113A	-1.68	0.03	-1.65	-1.46	0.19
72	L37A/A69T	-1.68	-2.63	-4.31	-4.13	0.18
73	I15V/Y113A	-0.81	0.03	-0.78	-0.62	0.16
74	Y85A/Y113A	-0.41	0.03	-0.38	-0.23	0.15
75	L37A/Y85A	-1.68	-0.41	-2.09	-1.98	0.11
76	V23L/L25V	/	/	-1.9	-1.8	0.1
77	L25V/I72V	/	/	-3	-2.9	0.1
78	L25I/V66I	/	/	-2	-1.9	0.1
79	I72L/I92L	/	/	-0.8	-0.7	0.1
80	E75V/T33S	-2.31	-1	-3.31	-3.21	0.1
81	T62A/G88V	-2.4	-0.9	-3.3	-3.2	0.1
82	T62A/V66L	-2.4	-0.1	-2.5	-2.4	0.1
83	G79S/A130G	-2.66	-1.11	-3.77	-3.68	0.09
84	E75V/A130G	-2.31	-1.11	-3.42	-3.4	0.02
85	L25A/M26A	/	/	-4.4	-4.4	0
86	V66I/V99L	/	/	-1.3	-1.3	0
87	I72V/I92L	/	/	-1.8	-1.8	0
88	M32A/T33A	/	/	-3.3	-3.3	0
89	L38A/V39A	/	/	-4	-4	0
90	V23F/A130G	-2.3	-1.11	-3.41	-3.5	-0.09
91	M65A/V66A	/	/	-4.4	-4.5	-0.1
92	I92V/V99I	/	/	-0.6	-0.7	-0.1
93	I72V/I92V	-1.77	-0.5	-1.6	-1.7	-0.1
94	I72L/I92V	/	/	-0.6	-0.7	-0.1
95	V66L/V99I	/	/	-0.5	-0.6	-0.1
96	V66L/I92L	/	/	-0.9	-1	-0.1
97	V23L/I72L	/	/	-0.3	-0.4	-0.1
98	V23I/I72L	/	/	-0.4	-0.5	-0.1
99	I92L/V99I	/	/	-0.8	-0.9	-0.1
100	I72L/V99I	/	/	-0.4	-0.5	-0.1
101	L25V/V66I	/	/	-2.8	-2.9	-0.1
102	L25I/I72V	/	/	-2.9	-3	-0.1
103	A69T/A90S	-2.63	-1.9	-4.53	-4.7	-0.17
104	V23F/E75V	-2.3	-2.31	-4.61	-4.79	-0.18
105	I72V/V99L	/	/	-1.5	-1.7	-0.2
106	I18M/A69T	-0.5	-2.63	-3.1	-3.3	-0.2
107	I92V/V99L	/	/	-0.7	-0.9	-0.2
108	L37A/P117L	-1.68	0.2	-1.48	-1.69	-0.21
109	T33S/A90S	-1	-1.9	-2.9	-3.16	-0.26
110	V66I/I92L	/	/	-1.6	-1.9	-0.3
111	V23I/V66I	/	/	-1.2	-1.5	-0.3
112	I72L/V99L	/	/	-0.5	-0.8	-0.3
113	V23L/V66I	/	/	-1.1	-1.5	-0.4
114	V66L/I72L	/	/	-0.5	-0.9	-0.4
115	I92L/V99L	/	/	-0.9	-1.3	-0.4
116	I18M/T33S	-0.5	-1	-1.5	-2	-0.5
117	V66I/I72L	/	/	-1.2	-1.7	-0.5
118	V23I/V66L	/	/	-0.5	-1	-0.5
119	V23L/V66L	/	/	-0.4	-1.1	-0.7
