# Supplementary material for: Analysis of Correlation Effects of Double Mutations in Enzymes: A Revised Residual-Contact Network Clique Model
Source: Int J Mol Sci. 2024 Aug 22;25(16):9114. doi: 10.3390/ijms25169114 (PMC11354518; doi:10.3390/ijms25169114)
Supplement: Supplementary file 1 [file ijms-25-09114-s001.zip › ST2.xlsx]

## Sheet: Sheet1
Table S2 Results of 3-Clique Community Calculations in Wild-Type Staphylococcal Nuclease.
Clique Index	Nodes (Residue Index)
1	72,11,12
2	16,24,25,14,15
3	18,19,22,45
4	35,36,21
5	34,27,76
6	34,22,23
7	90,91,37
8	40,35,39
9	42,53,54
10	49,50,46
11	54,57,58,61
12	65,66,61,62
13	64,67,68,63
14	69,70,71,95
15	72,73,93
16	121,91,75
17	80,117,118,79
18	83,86,87
19	88,33,87
20	88,89,35
21	100,99,92
22	98,99,102,103
23	1.01102e+26
24	1.28129e+32
25	129130133134
