# Supplementary material for: Analysis of Correlation Effects of Double Mutations in Enzymes: A Revised Residual-Contact Network Clique Model
Source: Int J Mol Sci. 2024 Aug 22;25(16):9114. doi: 10.3390/ijms25169114 (PMC11354518; doi:10.3390/ijms25169114)
Supplement: Supplementary file 1 [file ijms-25-09114-s001.zip › ST3.xlsx]

## Sheet: Sheet1
Table S3 Staphylococcal nuclease mutation thermodynamic stability data and 3-Clique Community results of calculations. In the Clique column, Y represents two mutation sites located in a 3-Clique Community, N is the opposite, Clique (WT), calculated in wild type staphylococcal nuclease, and Clique (Mut), calculated in the mutant structure. △△G(kcal/mol).
Index	Mutation	△△G1	△△G2	△△Gsum	△△Gexp	△△△G	Clique (WT)	Clique (Mut)	3-Clique Community
1	L37A/G79S	-1.68	-2.66	-4.34	-1.83	2.51	N	N	/
2	L37A/N118D	-1.68	-2.4	-4.08	-1.72	2.36	N	N	/
3	G79S/N118D	-2.66	-2.4	-5.06	-2.79	2.27	Y	Y	/
4	G79D/N118D	-2.28	-2.4	-4.68	-2.58	2.1	Y	Y	80,79,118
5	L37A/L38A	/	/	-3.6	-1.8	1.8	N	N	/
6	L7A/L37A	-1.58	-1.68	-3.26	-1.65	1.61	N	N	/
7	L37A/E75V	-1.68	-2.31	-3.99	-2.47	1.52	N	N	/
8	L7A/G79S	-1.58	-2.66	-4.24	-2.77	1.47	N	N	/
9	P117L/N118D	0.2	-2.4	-2.2	-1	1.2	Y	Y	77,78,79,117,118,119,120
10	V23F/I72V	-2.3	-1.77	-4.07	-2.9	1.17	N	N	/
11	V66I/I72V	/	/	-2.2	-1.2	1	N	N	/
12	V66L/I72V	-0.1	-1.77	-1.5	-0.5	1	N	N	/
13	E75V/I72V	-2.31	-1.77	-4.08	-3.12	0.96	N	N	/
14	L7A/I72V	-1.58	-1.77	-3.35	-2.41	0.94	N	N	/
15	V23F/A69T	-2.3	-2.63	-4.93	-4	0.93	N	N	/
16	V23F/A90S	-2.3	-1.9	-4.2	-3.31	0.89	N	N	/
17	G79S/I72V	-2.66	-1.77	-4.43	-3.61	0.82	N	N	/
18	V23F/L37A	-2.3	-1.68	-3.98	-3.17	0.81	N	N	/
19	I72V/Y113A	-1.77	0.03	-1.74	-0.94	0.8	N	N	/
20	V66L/I92V	-0.1	-0.5	-0.7	0.1	0.8	N	N	/
21	E73A/V74A	/	/	-5.2	-4.4	0.8	N	N	/
22	V23F/I92V	-2.3	-0.5	-2.8	-2.01	0.79	N	N	/
23	E75V/I92V	-2.31	-0.5	-2.81	-2.05	0.76	N	N	/
24	E75V/Y113A	-2.31	0.03	-2.28	-1.55	0.73	N	N	/
25	T62G/G88V	-3.48	-0.9	-4.38	-3.66	0.72	N	N	/
26	V66I/I92V	/	/	-1.4	-0.7	0.7	N	N	/
27	L37A/I72V	/	/	-3.45	-2.78	0.67	N	N	/
28	E75V/A90S	-2.31	-1.9	-4.21	-3.6	0.61	N	Y	91,90,75
29	G79S/I92V	-2.66	-0.5	-3.16	-2.55	0.61	N	N	/
30	V23I/L25V	/	/	-2	-1.4	0.6	N	N	/
31	V66L/V99L	/	/	-0.6	0	0.6	N	N	/
32	E75V/A69T	-2.31	-2.63	-4.94	-4.35	0.59	N	N	/
33	I72V/Y85A	-1.77	-0.41	-2.18	-1.6	0.58	N	N	/
34	V23F/T33S	-2.3	-1	-3.3	-2.72	0.58	N	Y	33,34,23
35	I15V/I72V	-0.81	-1.77	-2.58	-2.01	0.57	N	N	/
36	L7A/I92V	-1.58	-0.5	-2.08	-1.54	0.54	N	N	/
37	V23F/I15V	-2.3	-0.81	-3.11	-2.59	0.52	N	N	/
38	E75V/P117L	-2.31	0.2	-2.11	-1.61	0.5	N	N	/
39	V66I/V99I	/	/	-1.2	-0.7	0.5	N	N	/
40	L37A/T33S	-1.68	-1	-2.68	-2.21	0.47	N	N	/
41	L7A/Y113A	-1.58	0.03	-1.55	-1.1	0.45	N	N	/
42	G79S/Y113A	-2.66	0.03	-2.63	-2.22	0.41	N	N	/
43	L37A/I92V	-1.68	-0.5	-2.18	-1.77	0.41	N	N	/
44	L25V/I72L	/	/	-2	-1.6	0.4	N	N	/
45	L7A/Y85A	-1.58	-0.41	-1.99	-1.6	0.39	N	N	/
46	G79S/P117L	-2.66	0.2	-2.46	-2.08	0.38	Y	N	/
47	G79S/Y85A	-2.66	-0.41	-3.07	-2.69	0.38	N	N	/
48	V23F/Y113A	-2.3	0.03	-2.27	-1.89	0.38	N	N	/
49	G79S/I15V	-2.66	-0.81	-3.47	-3.1	0.37	N	N	/
50	L37A/I15V	-1.68	-0.81	-2.49	-2.17	0.32	N	N	/
51	L7A/I15V	-1.58	-0.81	-2.39	-2.08	0.31	N	N	/
52	V23L/L25I	/	/	-1.8	-1.5	0.3	N	N	/
53	L25V/V66L	/	/	-2.1	-1.8	0.3	N	N	/
54	E75V/G79S	-2.31	-2.66	-4.97	-4.67	0.3	N	N	/
55	V23I/I72V	/	/	-1.4	-1.1	0.3	N	N	/
56	E75V/I15V	-2.31	-0.81	-3.12	-2.83	0.29	N	N	/
57	L37A/A130G	-1.68	-1.11	-2.79	-2.53	0.26	N	N	/
58	L37A/A90S	-1.68	-1.9	-3.58	-3.32	0.26	Y	Y	99,100,37,36,90,92
59	L7A/E75V	-1.58	-2.31	-3.89	-3.64	0.25	N	N	/
60	L7A/A130G	-1.58	-1.11	-2.69	-2.46	0.23	N	N	/
61	L7A/V23F	-1.58	-2.3	-3.88	-3.65	0.23	N	N	/
62	E75V/Y85A	-2.31	-0.41	-2.72	-2.51	0.21	N	N	/
63	V23F/G79S	-2.3	-2.66	-4.96	-4.75	0.21	N	N	/
64	F61A/T62A	/	/	-4.8	-4.6	0.2	N	Y	64,65,66,67,69,60,61,62,63
65	V23F/Y85A	-2.3	-0.41	-2.71	-2.51	0.2	N	N	/
66	V23L/I72V	/	/	-1.3	-1.1	0.2	N	N	/
67	V23I/L25I	/	/	-1.9	-1.7	0.2	N	N	/
68	L25I/I72L	/	/	-1.9	-1.7	0.2	N	N	/
69	I72V/V99I	/	/	-1.4	-1.2	0.2	N	N	/
70	L25I/V66L	/	/	-2.1	-1.9	0.2	N	N	/
71	L37A/Y113A	-1.68	0.03	-1.65	-1.46	0.19	N	N	/
72	L37A/A69T	-1.68	-2.63	-4.31	-4.13	0.18	N	N	/
73	I15V/Y113A	-0.81	0.03	-0.78	-0.62	0.16	N	N	/
74	Y85A/Y113A	-0.41	0.03	-0.38	-0.23	0.15	N	N	/
75	L37A/Y85A	-1.68	-0.41	-2.09	-1.98	0.11	N	N	/
76	V23L/L25V	/	/	-1.9	-1.8	0.1	N	N	/
77	L25V/I72V	/	/	-3	-2.9	0.1	N	N	/
78	L25I/V66I	/	/	-2	-1.9	0.1	N	N	/
79	I72L/I92L	/	/	-0.8	-0.7	0.1	N	N	/
80	E75V/T33S	-2.31	-1	-3.31	-3.21	0.1	N	N	/
81	T62A/G88V	-2.4	-0.9	-3.3	-3.2	0.1	N	N	/
82	T62A/V66L	-2.4	-0.1	-2.5	-2.4	0.1	Y	Y	64,65,66,67,68,69,102,54,55,56,57,58,59,60,61,62,63
83	G79S/A130G	-2.66	-1.11	-3.77	-3.68	0.09	N	N	/
84	E75V/A130G	-2.31	-1.11	-3.42	-3.4	0.02	N	N	/
85	L25A/M26A	/	/	-4.4	-4.4	0	N	Y	25.26.12.13
86	V66I/V99L	/	/	-1.3	-1.3	0	N	N	/
87	I72V/I92L	/	/	-1.8	-1.8	0	N	N	/
88	M32A/T33A	/	/	-3.3	-3.3	0	N	N	/
89	L38A/V39A	/	/	-4	-4	0	N	N	/
90	V23F/A130G	-2.3	-1.11	-3.41	-3.5	-0.09	N	N	/
91	M65A/V66A	/	/	-4.4	-4.5	-0.1	N	N	/
92	I92V/V99I	/	/	-0.6	-0.7	-0.1	Y	Y	98,99,100,101,103,104,105,92,93
93	I72V/I92V	-1.77	-0.5	-1.6	-1.7	-0.1	N	N	/
94	I72L/I92V	/	/	-0.6	-0.7	-0.1	N	N	/
95	V66L/V99I	/	/	-0.5	-0.6	-0.1	N	N	/
96	V66L/I92L	/	/	-0.9	-1	-0.1	N	N	/
97	V23L/I72L	/	/	-0.3	-0.4	-0.1	N	N	/
98	V23I/I72L	/	/	-0.4	-0.5	-0.1	N	N	/
99	I92L/V99I	/	/	-0.8	-0.9	-0.1	Y	Y	98,99,100,101,37,103,104,36,105,102,106,92
100	I72L/V99I	/	/	-0.4	-0.5	-0.1	N	N	/
101	L25V/V66I	/	/	-2.8	-2.9	-0.1	N	N	/
102	L25I/I72V	/	/	-2.9	-3	-0.1	N	N	/
103	A69T/A90S	-2.63	-1.9	-4.53	-4.7	-0.17	N	N	/
104	V23F/E75V	-2.3	-2.31	-4.61	-4.79	-0.18	N	N	/
105	I72V/V99L	/	/	-1.5	-1.7	-0.2	N	N	/
106	I18M/A69T	-0.5	-2.63	-3.1	-3.3	-0.2	N	N	/
107	I92V/V99L	/	/	-0.7	-0.9	-0.2	Y	Y	98,99,100,101,102,103,104,105,106,93,92,61
108	L37A/P117L	-1.68	0.2	-1.48	-1.69	-0.21	N	N	/
109	T33S/A90S	-1	-1.9	-2.9	-3.16	-0.26	N	N	/
110	V66I/I92L	/	/	-1.6	-1.9	-0.3	N	N	/
111	V23I/V66I	/	/	-1.2	-1.5	-0.3	N	N	/
112	I72L/V99L	/	/	-0.5	-0.8	-0.3	N	N	/
113	V23L/V66I	/	/	-1.1	-1.5	-0.4	N	N	/
114	V66L/I72L	/	/	-0.5	-0.9	-0.4	N	N	/
115	I92L/V99L	/	/	-0.9	-1.3	-0.4	Y	Y	99,100,36,37,92
116	I18M/T33S	-0.5	-1	-1.5	-2	-0.5	N	N	/
117	V66I/I72L	/	/	-1.2	-1.7	-0.5	N	N	/
118	V23I/V66L	/	/	-0.5	-1	-0.5	N	N	/
119	V23L/V66L	/	/	-0.4	-1.1	-0.7	N	N	/
