# Supplementary material for: Analysis of Correlation Effects of Double Mutations in Enzymes: A Revised Residual-Contact Network Clique Model
Source: Int J Mol Sci. 2024 Aug 22;25(16):9114. doi: 10.3390/ijms25169114 (PMC11354518; doi:10.3390/ijms25169114)
Supplement: Supplementary file 1 [file ijms-25-09114-s001.zip › ST4.xlsx]

## Sheet: Sheet1
Table S4 Results of 3-Clique Community Calculations in Wild-Type Gene V.
Clique Index	Nodes (Residue Index)
1	1,2,62,63
2	13,30,14
3	24,20,23
4	31,30,47
5	32,33,45,46
6	85,86,60,61
7	74,75,71
8	80,64,82,67,66,79
