# Supplementary material for: Analysis of Correlation Effects of Double Mutations in Enzymes: A Revised Residual-Contact Network Clique Model
Source: Int J Mol Sci. 2024 Aug 22;25(16):9114. doi: 10.3390/ijms25169114 (PMC11354518; doi:10.3390/ijms25169114)
Supplement: Supplementary file 1 [file ijms-25-09114-s001.zip › ST5.xlsx]

## Sheet: Sheet1
Table S5 Mutational thermodynamic stability data and 3-Clique Community calculations for phage f1 Gene V. △△G(kcal/mol).
Index	Mutation	△△G1	△△G2	△△Gsum	△△Gexp	△△△G	Clique(WT)	Clique(Mut)	3-Clique Community
1	C33M/I47C	-3.49	-5.3	-8.79	-5.73	3.06	N	Y	81,33,47
2	L65P/F68L	-1.47	-4.3	-5.77	-4.25	1.52	N	N	/
3	V35L/I47F	-2.7	-1.9	-4.6	-3.9	0.7	N	N	/
4	L32Y/R82C	1.04	-1.5	-0.46	0.15	0.61	N	N	/
5	V35M/I47F	-1	-1.9	-2.9	-2.3	0.6	N	N	/
6	V35I/I47F	-0.6	-1.9	-2.5	-2	0.5	N	N	/
7	V45C/R82C	-0.05	-1.5	-1.55	-1.05	0.5	N	N	/
8	V35A/I47F	-2.2	-1.9	-4.1	-3.6	0.5	N	N	/
9	V35A/I47V	-2.2	-2.5	-4.7	-4.4	0.3	N	N	/
10	F13T/E30F	-0.67	1.97	1.3	1.59	0.29	Y	N	/
11	V35L/I47V	-2.7	-2.5	-5.2	-5	0.2	N	N	/
12	V35I/I47V	-0.6	-2.5	-3.1	-3	0.1	N	N	/
13	V35I/I47L	-0.6	-0.6	-1.2	-1.1	0.1	N	N	/
14	C33V/V35C	-0.18	-1.45	-1.63	-1.57	0.06	N	N	/
15	V35M/I47L	-1	-0.6	-1.6	-1.6	0	N	N	/
16	V35A/I47L	-2.2	-0.6	-2.8	-2.9	-0.1	N	N	/
17	V35A/I47M	-2.2	-2.1	-4.3	-4.4	-0.1	N	N	/
18	V35I/I47M	-0.6	-2.1	-2.7	-2.8	-0.1	N	N	/
19	E30F/A86T	1.97	-0.66	1.31	1.17	-0.14	N	N	/
20	V35L/I47L	-2.7	-0.6	-3.3	-3.5	-0.2	N	N	/
21	L28V/F68L	1.09	-4.3	-3.21	-3.46	-0.25	N	N	/
22	H64C/F68L	0.5	-4.3	-3.8	-4.07	-0.27	N	N	/
23	E30F/A86V	1.97	0.47	2.44	2.05	-0.39	N	N	/
24	V35F/I47L	-3.1	-0.6	-3.7	-4.1	-0.4	N	N	/
25	V35M/I47M	-1	-2.1	-3.1	-3.5	-0.4	N	N	/
26	V35L/I47M	-2.7	-2.1	-4.8	-5.3	-0.5	N	N	/
27	V35C/I47C	-1.4	-5.2	-6.6	-7.1	-0.5	N	N	/
28	I6V/E30F	-0.68	1.97	1.29	0.71	-0.58	N	N	/
29	I6V/M77V	-0.68	1.23	0.55	-0.04	-0.59	N	N	/
30	I6V/M77I	-0.68	1.63	0.95	0.34	-0.61	N	N	/
31	Y41F/F73W	-0.62	0.76	0.14	-0.66	-0.8	N	N	/
32	V35A/I47A	-2.3	-7.1	-9.4	-10.8	-1.4	N	N	/
