# Supplementary material for: Analysis of Correlation Effects of Double Mutations in Enzymes: A Revised Residual-Contact Network Clique Model
Source: Int J Mol Sci. 2024 Aug 22;25(16):9114. doi: 10.3390/ijms25169114 (PMC11354518; doi:10.3390/ijms25169114)
Supplement: Supplementary file 1 [file ijms-25-09114-s001.zip › ST6.xlsx]

## Sheet: Sheet1
Table S6 Mutational thermodynamic stability data and 3-Clique Community calculations for phage T4 lysozyme
Index	Mutation	△△Gsum	△△Gexp	△△△G	3-Clique Community
1	L121A/A129M	-4.2	-1	3.2	/
2	A98V/T152S	-7.5	-4.8	2.7	2-12,88-106,145,148-155,161
3	L121A/A129L	-3.6	-1.1	2.5	/
4	A129M/F153A	-5.3	-4.3	1	/
5	E45A/K48A	-0.55	0.01	0.56	33,38-50
6	M102L/V111F	-2.51	-2.11	0.4	102-103,106-107,108,111
7	N116A/M120A	-0.03	0.21	0.24	115-125
8	R119A/Q123A	-0.4	-0.17	0.23	84,111,114-125
9	K135E/K147E	-1.7	-1.5	0.2	/
10	L99A/E108V	-3.3	-3.1	0.2	92,95-109,111-112,114-125,137-138,140-142,145-146,153
11	L99A/F153A	-8.5	-8.3	0.2	/
12	M120A/Q122A	-0.44	-0.25	0.19	114-123
13	T115A/R119A	-0.32	-0.17	0.15	114-123
14	K85A/R96H	-3.7	-3.6	0.1	/
15	S117A/R119A	1.09	1.16	0.07	/
16	S38D/N144D	1.01	1.03	0.02	/
17	E128A/V131A	0.43	0.44	0.01	117,127-129,131-133
18	L99G/E108V	-5.6	-5.6	0	1-2,5-7,9-11,92,95-103,105-109,111-112,114,138,145-146,148-150,153-154
19	R80K/R119H	-0.46	-0.47	-0.01	/
20	V131A/A41V	0.69	0.66	-0.03	/
21	K16E/R119E	0.46	0.4	-0.06	/
22	R119E/K135E	-1.04	-1.1	-0.06	/
23	N116D/R119M	0.7	0.6	-0.1	115-116,119-120
24	A41V/V131A	0.75	0.6	-0.15	/
25	T115A/S117A	1.13	0.95	-0.18	114-125
26	D89A/R96H	-3.6	-3.8	-0.2	/
27	K16E/K135E	-0.5	-0.7	-0.2	/
28	K16E/R154E	-0.6	-0.8	-0.2	/
29	M6I/R96H	-4.2	-5.08	-0.88	1-3,5-7,9-11,85-93,95-106,130,144-145,148-150,152-154
30	S117I/N132M	3.2	2	-1.2	/
31	S117I/N132I	2.9	1.4	-1.5	/
